# Supplementary material for: Clinical significance of cerebral microbleeds in patients with germinoma who underwent long-term follow-up
Source: J Neurooncol. 2024 Aug 12;170(1):173–84. doi: 10.1007/s11060-024-04753-9 (PMC11447146; doi:10.1007/s11060-024-04753-9)
Supplement: Supplementary file 1 — Supplementary file1 (XLSX 11 kb) [file 11060_2024_4753_MOESM1_ESM.xlsx]

## Sheet: Sheet1
Supplemental Table 1. Magnetic resonance imaging conditions in this study.
Sequence	Acquisition	Slices	TR (ms)	TE (ms)	Inversion time (ms)	FOV (mm)	Matrix	Slice thickness (mm)	Number of slices	FA (degrees)	Total scan duration
Susceptibility-Weighted Imaging	3D	Axial	31	7.2	N/A	230×189×150	384× 316	2	150	17	00:03:00.900000
T1-weighted imaging （CE-＋）	3D*	Sagittal	6.6	3	751	240×240×180	268×267	0.7	400	8	00:03:39.100000
T1-weighted imaging （CE-＋）	2D#	Axial	450	12	N/A	210×189×139	272× 245	6	20	80	00:03:44.100000
T2-weighted imaging	2D	Axial	4222	100	NA	210×210×143.5	324 x 301	3.5	42	N/A	00:03:39.600000
Fluid-attenuated inversion recovery	2D	Axial	11000	125	2800	210×210×143.5	232× 216	3.5	42	18	00:02:34
Diffusion weighted imaging ##	2D	Axial	5000	75	0	230×230×143.5	224× 147	3.5	41	90	00:02:00
Abbreviations; CE, Contrast enhancement; TR, repetition time; TE, echo time; FOV, field of view; FA: flip angle; T1-weighted imaging was performed by *Three-dimensional (3D) acquisition with multiplanar reconstruction or #Two-dimentional (2D) acquisition. ##b value of the Diffusion weighted imaging is 1000 (s/mm2)
