# Supplementary material for: Clinical significance of cerebral microbleeds in patients with germinoma who underwent long-term follow-up
Source: J Neurooncol. 2024 Aug 12;170(1):173–84. doi: 10.1007/s11060-024-04753-9 (PMC11447146; doi:10.1007/s11060-024-04753-9)
Supplement: Supplementary file 2 — Supplementary file2 (XLSX 10 kb) [file 11060_2024_4753_MOESM2_ESM.xlsx]

## Sheet: Sheet1
Supplemental Table 2. Distribution of cerebral microbleeds in the patients with germinoma
	location		Number of CMBs	Range (median)
Total			509	0-52 (3)
Lobar			299	0-33 (2)
	Frontal lobe	80	67	0-9 (0)
	Parietal lobe	79	73	0-8 (0)
	Temporal lobe	130	120	0-20 (1)
	Occipital lobe	15	15	0-3 (0)
	Insula	6	7	0-1 (0)
	Cingulate gyrus	17	17	0-2 (0)
Infratentorial			94	0-20 (0)
	Brainstem	31	30	0-4 (0)
	Cerebellum	60	64	0-18 (0)
Deep			116	0-14 (0)
	Basal ganglia	12	10	0-3 (0)
	Thalamus	21	21	0-4 (0)
	Internal capsule	5	5	0-1 (0)
	External capsule	1	1	0-1 (0)
	Corpus callosum	8	8	0-2 (0)
	Periventricle	75	71	0-9 (0)
