# Supplementary material for: Clinical significance of cerebral microbleeds in patients with germinoma who underwent long-term follow-up
Source: J Neurooncol. 2024 Aug 12;170(1):173–84. doi: 10.1007/s11060-024-04753-9 (PMC11447146; doi:10.1007/s11060-024-04753-9)
Supplement: Supplementary file 3 — Supplementary file3 (XLSX 21 kb) [file 11060_2024_4753_MOESM3_ESM.xlsx]

## Sheet: Sheet1 (3)
Supplemental Table 3. Number of CMBs based on the clinical characteristics of the patients with germinoma
		Total (N = 64)	All CMBs		Lobar CMBs		Deep CMBs		Infratentorial CMBs
			Median (IQR)	p-value	Median (IQR)	p-valuea	Median (IQR)	p-value	Median (IQR)	p-value
Location	Basal ganglia	9	3 (0–11.5)	0.66	3 (0–5.5)	0.55	0 (0–3.5)	0.82	0 (0–1.5)	0.69
	Bifocal	19	4 (2–110)		3 (0-8)		0 (0–2)		0 (0–2)
	Neurohypophysis	16	2 (0–14.75)		1.5 (0–3.75)		0 (0–1)		0 (0–1 )
	Pineal	20	5.5 (01–19.8)		4 (0-11.75)		0 (1–6.75)		0 (0–3)
Ventriclar lesion	Absent	48	2 (0–11.75)	0.32	2 (0–6.0)	0.46	0 (0–2)	0.93	0 (0–2)	0.22
	Present	16	8 (1.3–13.3)		3 (0–9.5)		0 (0–3)		1 (0-1.75)
Chemotherapy	None	19	11 (4–16)	0.0011	7 (3-10)	0.0023	2 (0–5)	0.0047	1 (0–3)	0.12
	Platinum-based	45	2 (0–7.5)		1 (0–3.5)		0 (0–1)		0 (0–1.5)
Radiation volume and dosage	24 Gy to the whole ventricle/local site	20	0 (0–2)	<0.0001	0 (0–1)	<0.0001	0 (0)	0.0001	0 (0)	0.0023
	24 Gy to the whole brain/whole brain and spine	10	2 (0–8.3)		1.5 (0–4)		0 (0-0.5)		0 (0–1)
	> 40 Gy to the local brain	5	8 (1.5–20.3)		5 (0-11.3)		0.5 (0-4.75)		1.5 (0-5.3)
	> 40 Gy to the local brain and whole brain/craniospinal	28	10.5 (3.5–18.5)		6.5 (2–10.8)		2 (0.25-5.75)		1.5 (0-3)
Recurrence	No	55	2 (0–10)	0.0084	1 (0–6)	0.0078	0 (0–1)	0.016	0 (0–1)	0.067
	Yes	9	14 (4.5–24)		10 (2.5–13.5)		3 (1–7.5)		2 (0–4)
Abbreviations: CMB, Cerebral microbleeds; IQR, Interquartile range; aKruskal–Wallis test

## Sheet: Sheet1 (2)
Supplemental Table 1. Number of CMBs based on the clinical characteristics of the patients with germinoma
		Total (N = 64)	All CMBs		Lober CMBs		Deep CMBs		Infratentorial CMBs
			Median (IQR)	p-value	Median (IQR)	p-valuea	Median (IQR)	p-value	Median (IQR)	p-value
Location	Basal ganglia	9	3 (0–11.5)	0.6	3 (0–5.5)	0.57	1 (0–3.5)	0.72	0 (0–1.5)	0.89
	Bifocal	19	4 (2–10)		3 (1–7)		1 (0–3)		0 (0–1.5)
	Neurohypophysis	16	2 (0–4.75)		1 (0–3.75)		0 (0–1)		0 (0–1)
	Pineal	20	1.5 (0–19.8)		1.5 (0–10.8)		0 (1–6.75)		0 (0–2.75)
Ventricle lesion	Absent	48	2 (0–10.5)	0.22	2 (0–5.8)	0.38	0 (0–2)	0.3	0 (0–2)	0.34
	Present	16	7.5 (1.3–13.5)		3 (0–9.5)		1.5 (0–3.8)		0 (0–1)
Chemotherapy	None	19	11 (2–16)	0.0018	6 (2–10)	0.01	2 (0–5)	0.0087	1 (0–2.3)	0.018
	Platinum-based	45	2 (0–7.5)		1 (0–3.5)		0 (0–1)		0 (0–1)
Radiation volume and dosage	24 Gy to the whole ventricle/local site	20	0 (0–2)	<0.0001	0 (0–1)	0.0002	0 (0)	0.0001	0 (0)	0.0064
	24 Gy to the whole brain/whole brain and spine	10	2 (0–8.3)		1.5 (0–4)		0 (0–2.5)		0 (0–1)
	>40 Gy to the local brain	5	4 (1.5–22.5)		4 (0–8.5)		2 (0.5–7.5)		0 (0–6.5)
	>40 Gy to the local brain and whole brain/craniospinal	28	10.5 (3.3–18.3)		6.5 (2–10.8)		2 (0–5.75)		1 (0–2.8)
Abbreviations: CMB = cerebral microbleeds; IQR = Interquartile range; a = Kruskal–Wallis test
Treatment regimen	Regimen A	30	10.5 (2–16.8)	<0.0001	6 (0.75–10.3)	0.0006	2 (0–5.3)	0.0001	1 (0–3)	0.0011
	Regimen B	34	0.5 (0–3.3)		0.5 (0–3)		0 (0–0.3)		0 (0)
Radiation volume	Whole brain/craniospinal	37	8 (2–16)	<0.0001	4 (1–10)	0.0003	1.5 (0–5)	0.0008	1 (0–2)	0.0062
	Whole ventricle	19	0 (0–2)		0 (0–1)		0 (0)		0 (0)
	Local	8	2 (1–12)		1 (0–6)		1 (0–2)		0 (0–4)
Radiation volume and dosage	24 Gy to the whole ventricle/local	20	0 (0–2)	<0.0001	0 (0–1)	0.0002	0 (0)	0.0001	0 (0)	0.0064
	24 Gy to the whole brain/craniospinal	10	2 (0–8.3)		1.5 (0–4)		0 (0–2.5)		0 (0–1)
	>40 Gy to the local brain	5	4 (1.5–22.5)		4 (0–8.5)		2 (0.5–7.5)		0 (0–6.5)
	>40 Gy to the local brain and whole rain	28	10.5 (3.3–18.3)		6.5 (2–10.8)		2 (0–5.75)		1 (0–2.8)
Culmutive radiation dosage to primary site	24 Gy	30	0 (0–2)	<0.0001	0 (0–2)	0.0002	0 (0)	<0.0001	0 (0)	0.003
	30–49 Gy	15	7 (1–16)		4 (4–10)		1 (0–7)		0 (0–3)
	50 Gy	19	12 (4–19)		6 (2–11)		3 (1–5)		1 (1–4)
Recurrence	No	55	2 (0–9)	0.0067	1 (0–6)	0.0056	0 (0–2)	0.013	0 (0–1)	0.036
	Yes	9	14 (4.5–24)		10 (2.5–13.5)		3 (0.5–7.5)		2 (0–4)
Abbreviations: CMB = Cerebral microbleeds; a = Kruskal–Wallis test,
						11	1.6907	7.619	14.381
						0.9474	2.3594	-3.771	5.665
						9.125	3.6361	1.854	16.396

## Sheet: mean parametric
			All CMBs		Lober CMBs		Deep CMBs		Infratentorial CMBs
			Mean (95% C.I.)	p-value	Mean (95% C.I.)	p-value	Mean (95% C.I.)	p-value	Mean (95% C.I.)	p-value
Location	Basal ganglia	9	5.4 (0–12.8)	0.27	3.1 (0–5.8)	0.48	1.6 (0–3.7)	0.29	0.8 (0–2.8)	0.31
	Bifocal	19	7.3 (2.2–12.3)		4.6 (2.0–7.2)		1.8 (2.0–3.3)		1.0 (0–2.3)
	Neurohypophysis	16	4.9 (0–10.4)		3.1 (0–6.4)		1.0 (0–2.6)		0.8 (0–2.3)
	Pineal	20	11.7 (6.7–16.6)		6.2 (2.2–10.2)		3.0 (1.6–4.4)		2.4 (1.1–3.7)
Chemotherapy	None	19	11.8 (6.8–16.8)	0.056	6.2 (3.3–9.3)	0.17	3.2 (0.8–1.6)	0.038	2.7 (0.9–3.7)	0.095
	Platinum-based	45	6.1 (2.8–9.3)		3.8 (1.8–5.7)		1.4 (0.4–0.5)		0.9 (0–1.8)
Treatment regimen	Regimen A	34	12.6 (9.2–16.0)	0.0001	7.0 (4.9–9.1)	0.0008	3.2 (2.2–4.2)	0.0004	2.2 (1.2–3.2)	0.017
	Regimen B	30	2.3 (0–5.9)		1.7 (0–3.9)		0.5 (0–1.6)		0.4 (0–1.5)
Radiation volume	Whole brain/CSI	37	11.0 (7.6–14.4)	0.0039	6.4 (4.5–8.5)	0.0058	2.6 (1.7–3.7)	0.0081	1.9 (0.9–2.9)	0.1
	Whole ventricle	19	0.95 (0–5.7)		0.7 (0–3.5)		0.1 (0–1.4)		0.1 (0–1.5)
	Local	8	9.1 (1.9–16.4)		4.4 (0–8.7)		3.0 (0.8–5.1)		1.8 (0–3.8)
Culmutive radiation dosage to primary site	24 Gy	30	2.3 (0.4–4.3)	<0.0001	1.7 (0–3.8)	0.0009	0.5 (0–1.5)	0.0006	0.4 (0–1.5)	0.02
	30–49 Gy	15	9.1 (4.2–14.1)		5.0 (1.9–8.1)		2.4 (0.9–3.9)		1.3 (0–2.3)
	50 Gy	19	15.3 (8.3–22.3)		8.6 (5.8–11.3)		3.9 (2.6–5.2)		2.8 (1.5–4.2)
Recurrence	No	55	6.3 (3.5–9.1)	0.0068	3.6 (1.9–5.3)	0.0058	1.5 (0.7–2.3)	0.007	1.2 (0.4–2.0)	0.35
	Yes	9	16.9 (9.9–23.9)		10.0 (5.8–14.1)		4.6 (2.5–6.6)		2.2 (0.2–4.2)
Interval between the initial treatment and estimation (per year) (R2)			0.59 (0.22)	<0.0001	0.29 (0.15)	0.0013	0.18 (0.23)	<0.0001	0.11 (0.11)	0.0067
						11	1.6907	7.619	14.381
						0.9474	2.3594	-3.771	5.665
						9.125	3.6361	1.854	16.396
