# Supplementary material for: Clinical significance of cerebral microbleeds in patients with germinoma who underwent long-term follow-up
Source: J Neurooncol. 2024 Aug 12;170(1):173–84. doi: 10.1007/s11060-024-04753-9 (PMC11447146; doi:10.1007/s11060-024-04753-9)
Supplement: Supplementary file 4 — Supplementary file4 (XLSX 12 kb) [file 11060_2024_4753_MOESM4_ESM.xlsx]

## Sheet: Sheet1 (2)
Supplemental Table 3. Impact on the processing speed and memory of various site of CMB with analysis of covariance*
Supplemental Table 4. Impacts on the processing speed and memory of CMB at various locations, recurrence, and brain atrophy estimated via analysis of covariance*
	Overall CMBsa	Lobar CMBsa	Deep CMBsa	Infratentorial CMBsa	CMBs in the frontal lobea	CMBs in the temporal lobea	CMBs in the cingulate gyrusa	Recurrence	Atrophyb
Processing speed	0.13	0.13	0.23	0.83	0.69	0.053	0.87	0.13	0.072
Verbal memory	0.38	0.62	0.85	0.73	0.92	0.55	0.69	0.24	0.004
Visual memory	0.074	0.11	0.91	0.4	0.18	0.059	0.67	0.23	0.013
General memory	0.3	0.49	0.86	0.63	0.67	0.4	0.84	0.19	0.002
Abbreviations: CMB, Cerebral microbleeds; aThe patients were classified into the CMB-high and CMB-low groups based on the median number of CMBs at various locations. bThe brain atrophy index was calculated as the cerebrum-to-intracranial volume ratio by volumetric analysis. The patients were classified into the significant brain atrophy group and the nonsignificant brain atrophy group by the medi…

## Sheet: Sheet1
					Total	Lobar	Deep	Infratentorial	Frontal lobe	Temporal lobe	Cingulate gyrus	Temporal lobe (lateral)	Temporal lobe (medial)		Atrophy
				Full scale IQ	0.28	0.47	0.33	0.56	0.26	0.47	0.68	0.72	0.72		0.02
				Verbal comprehension	0.89	0.87	0.61	0.94	0.5	0.8	0.78	0.89	0.9		0.048
				Perceptual reasoning	0.12	0.19	0.51	0.41	0.24	0.35	0.3	0.47	0.59		0.059
				Working memory	0.79	0.9	0.73	0.35	0.39	0.99	0.08	0.99	0.98		0.16
				Process speed	0.12	0.022	0.14	0.93	0.71	0.11	0.77	0.99	0.37		0.04
				Verbal memory	0.36	0.59	0.99	0.6	0.6	0.64	0.98	0.53	0.85		0.03
				Visual memory	0.087	0.12	0.88	0.44	0.17	0.1	0.8	0.27	0.18		0.016
				General memory	0.3	0.48	0.97	0.6	0.44	0.5	0.93	0.47	0.7		0.033
				Attention	0.37	0.94	0.14	0.99	0.21	0.58	0.18	0.62	0.86		0.082
				Delayed recall	0.07	0.14	0.92	0.25	0.24	0.28	0.34	0.12	0.28		0.085
