# Supplementary material for: Clinical significance of cerebral microbleeds in patients with germinoma who underwent long-term follow-up
Source: J Neurooncol. 2024 Aug 12;170(1):173–84. doi: 10.1007/s11060-024-04753-9 (PMC11447146; doi:10.1007/s11060-024-04753-9)
Supplement: Supplementary file 5 — Supplementary file5 (XLSX 12 kb) [file 11060_2024_4753_MOESM5_ESM.xlsx]

## Sheet: Sheet1
Supplemental Table 5. Characteristics of the patients with stroke
	Age at the initial treatment	Sex	Comorbidity	Tumor location	Treatment		Total number of CMBs	Interval from the initial treatment to SWI (months)	Stroke (location: interval from the initial treatment [months])
					Radiation	Chemotherapy
Case 1	15	M	Panhypopituitarism	N	CSI 20 Gy/ LBI 30 Gy	PE/CARE	34 (16)a	289 (159)a	1. ICH (thalamus: 98), 2. ICH (pons: 191)
Case 2	22	M	HL	P	LBI 50 Gy	None	33 (17)b	412 (337)b	1. Lacunar infarction (caudate nucleus: 337) 2. Lacnar infarction (corona radiata: 376) 3. ICH (caudate nucleus: 402)
Case 3	14	M	None	P	WBI 30 Gy/ LBI 20 Gy	ACNU/5FU	15	385	1. Lacunar infarction (thalamus: 408) 2. ICH (thalamus: 440)
Case 4	15	M	HL, HT	P	1. WBI 20 Gy/LBI 30 Gy 2. WSI 24 Gy*	None	20	265	1. Lacunar infaction (basak ganglia: 330)
Abbreviations: M, Male; HL Hyperlipidemia; HT, Hypertension; N, Neurohypophysis; P, Pineal; CSI, Craniospinal irradiation; LBI, Local brain irradiation; WBI, Whole-brain irradiation, WSI, Whole-spine irradiation; PE, Cisplatin and etoposide; CARE, Caboplatin and etoposide; ACNU, Nimustine hydrochloride; 5FU, 5-Fluorouracil; CMBs, Cerebral microbleeds; SWI, Susceptibility-weighted magnetic resonan…
